# Supplementary material for: Phenotypic and genomic analyses of bacteriocin-producing probiotic Enterococcus faecium EFEL8600 isolated from Korean soy-meju
Source: Front Microbiol. 2023 Sep 4;14:1237442. doi: 10.3389/fmicb.2023.1237442 (PMC10507247; doi:10.3389/fmicb.2023.1237442)
Supplement: Supplementary file 1 [file Table_1.xlsx]

## Sheet: Sheet1
Table S4 Gene cluster analysis of bacteriocin predicted by BAGEL 4
Bacteriocin	Name	Function	Motifs	Start	End
Enterocin_L50a	orf00002	HTH-type transcriptional regulator ImmR OS=Bacillus subtilis (strain 168) OX=224308 GN=immR PE=1 SV=1		159536	159772
	orf00003	LexA repressor OS=Streptomyces avermitilis (strain ATCC 31267 / DSM 46492 / JCM 5070 / NBRC 14893 / NCIMB 12804 / NRRL 8165 / MA-4680) OX=227882 GN=lexA PE=3 SV=2		159873	160238
	ABC	Macrolide export ATP-binding/permease protein MacB OS=Shewanella sp. (strain W3-18-1) OX=351745 GN=macB PE=3 SV=1	PF00005	161067	162266
	ABC	Uncharacterized ABC transporter ATP-binding protein YvrO OS=Bacillus subtilis (strain 168) OX=224308 GN=yvrO PE=3 SV=2	PF00005	162263	162946
	HlyD	Putative efflux system protein YvrP OS=Bacillus subtilis (strain 168) OX=224308 GN=yvrP PE=3 SV=1	PF13437	162943	164160
	86.2;Enterocin_L50a	86.2;Enterocin_L50a		167506	167640
	153.2;MR10B	153.2;MR10B		167659	167788
	orf00023	Putative transposase InsK for insertion sequence element IS150 OS=Escherichia coli (strain K12) OX=83333 GN=insK PE=2 SV=2		168281	169117
	orf00024	Putative transposase InsN for insertion sequence element IS911B OS=Escherichia coli (strain K12) OX=83333 GN=insN2 PE=5 SV=2		169153	169443
	orf00028	Peptide methionine sulfoxide reductase MsrA OS=Streptococcus agalactiae serotype V (strain ATCC BAA-611 / 2603 V/R) OX=208435 GN=msrA PE=3 SV=1		170106	170573
	orf00030	Methionine-binding lipoprotein MetQ OS=Bacillus subtilis (strain 168) OX=224308 GN=metQ PE=1 SV=1		170635	171513
	orf00035	Transposase for insertion sequence-like element IS431mec OS=Staphylococcus aureus (strain NCTC 8325) OX=93061 GN=tnp PE=4 SV=1		172172	172861
	orf00038	Ribonucleoside-diphosphate reductase 2 subunit beta OS=Escherichia coli (strain K12) OX=83333 GN=nrdF PE=1 SV=2		173190	174140
	orf00040	Thiol peroxidase OS=Streptococcus parasanguinis OX=1318 GN=tpx PE=3 SV=3		174215	174640
	orf00042	Ribonucleoside-diphosphate reductase subunit beta nrdF2 OS=Mycobacterium tuberculosis (strain CDC 1551 / Oshkosh) OX=83331 GN=nrdF2 PE=3 SV=1		175068	176021
	orf00043	Ribonucleoside-diphosphate reductase subunit alpha 2 OS=Mycolicibacterium smegmatis (strain ATCC 700084 / mc(2)155) OX=246196 GN=nrdE2 PE=1 SV=1		176031	177692
Enterocin_P	orf00005	Transposase for insertion sequence-like element IS431mec OS=Staphylococcus aureus (strain NCTC 8325) OX=93061 GN=tnp PE=4 SV=1		172172	172861
	orf00008	Ribonucleoside-diphosphate reductase 2 subunit beta OS=Escherichia coli (strain K12) OX=83333 GN=nrdF PE=1 SV=2		173190	174140
	orf00010	Thiol peroxidase OS=Streptococcus parasanguinis OX=1318 GN=tpx PE=3 SV=3		174215	174622
	orf00012	Ribonucleoside-diphosphate reductase subunit beta nrdF2 OS=Mycobacterium tuberculosis (strain CDC 1551 / Oshkosh) OX=83331 GN=nrdF2 PE=3 SV=1		175068	176021
	orf00013	Ribonucleoside-diphosphate reductase subunit alpha 2 OS=Mycolicibacterium smegmatis (strain ATCC 700084 / mc(2)155) OX=246196 GN=nrdE2 PE=1 SV=1		176031	178187
	orf00014	Probable S-adenosyl-L-methionine-dependent methyltransferase TehB OS=Haemophilus influenzae (strain 10810) OX=862964 GN=tehB PE=2 SV=1		178222	178419
	orf00016	Putative NrdI-like protein OS=Streptococcus pneumoniae (strain ATCC BAA-255 / R6) OX=171101 GN=spr0156 PE=4 SV=2		178423	178890
	orf00017	Probable transcriptional regulator flp OS=Lactobacillus casei OX=1582 GN=flp PE=4 SV=1		179147	179818
	orf00020	Transposase for insertion sequence-like element IS431mec OS=Staphylococcus aureus (strain NCTC 8325) OX=93061 GN=tnp PE=4 SV=1		180041	180727
	91.2;Enterocin_P	bacteriocinII; Bacteriocin_II; 91.2;Enterocin_P	; PF01721;	181054	181269
	orf00024	Putative bacteriocin immunity protein		181274	181540
	orf00026	Transposase for insertion sequence-like element IS431mec OS=Staphylococcus aureus (strain NCTC 8325) OX=93061 GN=tnp PE=4 SV=1		181792	182250
	orf00028	Uncharacterized HTH-type transcriptional regulator YvbU OS=Bacillus subtilis (strain 168) OX=224308 GN=yvbU PE=3 SV=1		182585	183214
	orf00036	5-amino-6-(5-phospho-D-ribitylamino)uracil phosphatase YbjI OS=Escherichia coli (strain K12) OX=83333 GN=ybjI PE=1 SV=3		186780	187433
	orf00039	Peptidyl-lysine N-acetyltransferase YjaB OS=Salmonella typhimurium (strain LT2 / SGSC1412 / ATCC 700720) OX=99287 GN=yjaB PE=3 SV=2		188012	188443
	orf00041	Glutamate racemase OS=Pediococcus pentosaceus (strain ATCC 25745 / CCUG 21536 / LMG 10740 / 183-1w) OX=278197 GN=murI PE=3 SV=1		188888	189538
enterolysin_A	orf00001	Uncharacterized protein pXO2-78/BXB0107/GBAA_pXO2_0107 OS=Bacillus anthracis OX=1392 GN=pXO2-78 PE=4 SV=1		28425	29900
	orf00003	Uncharacterized protein pXO2-81/BXB0111/GBAA_pXO2_0111 OS=Bacillus anthracis OX=1392 GN=pXO2-81 PE=4 SV=1		26007	28379
	orf00011	Uncharacterized protein pXO2-04/BXB0002/GBAA_pXO2_0002 OS=Bacillus anthracis OX=1392 GN=pXO2-04 PE=4 SV=1		23314	23601
	orf00017	Uncharacterized protein pXO2-05/BXB0004/GBAA_pXO2_0004 OS=Bacillus anthracis OX=1392 GN=pXO2-05 PE=4 SV=1		21752	22558
	63.3;Enterolysin_A	63.3;Enterolysin_A		19876	21081
	orf00022	Uncharacterized protein pXO2-09/BXB0008/GBAA_pXO2_0008 OS=Bacillus anthracis OX=1392 GN=pXO2-09 PE=4 SV=1		17852	19876
	orf00025	Uncharacterized protein pXO2-10/BXB0009/GBAA_pXO2_0009 OS=Bacillus anthracis OX=1392 GN=pXO2-10 PE=4 SV=2		17096	17689
	orf00027	Uncharacterized protein pXO2-11/BXB0010/GBAA_pXO2_0010 OS=Bacillus anthracis OX=1392 GN=pXO2-11 PE=4 SV=1		16739	17095
	orf00028	Uncharacterized protein pXO2-14/BXB0013/GBAA_pXO2_0013 OS=Bacillus anthracis OX=1392 GN=pXO2-14 PE=4 SV=2		14333	16711
	orf00030	Uncharacterized protein pXO2-15/BXB0014/GBAA_pXO2_0014 OS=Bacillus anthracis OX=1392 GN=pXO2-15 PE=4 SV=2		11727	14336
Enterocin_Q	93.2;Enterocin_Q	93.2;Enterocin_Q		239	341
	orf00004	Uncharacterized protein Spy1595 OS=Streptococcus pyogenes serotype M6 (strain ATCC BAA-946 / MGAS10394) OX=286636 GN=M6_Spy1595 PE=1 SV=1		891	1427
	orf00005	Probable replication protein rep OS=Bifidobacterium longum (strain NCC 2705) OX=206672 GN=rep PE=3 SV=1		1455	2090
	orf00011	Protein rlx OS=Staphylococcus aureus OX=1280 GN=rlx PE=4 SV=1		3971	4768
	orf00012	ATP-dependent protease OS=Lactococcus lactis subsp. lactis OX=1360 PE=4 SV=1		4867	5247
	ABC	Lipid A export ATP-binding/permease protein MsbA OS=Rhodoferax ferrireducens (strain ATCC BAA-621 / DSM 15236 / T118) OX=338969 GN=msbA PE=3 SV=1	PF00005	5874	6548
